# Supplementary material for: Predicting outcome in clinically isolated syndrome using machine learning
Source: Neuroimage Clin. 2014 Dec 4;7:281–7. doi: 10.1016/j.nicl.2014.11.021 (PMC4297887; doi:10.1016/j.nicl.2014.11.021)
Supplement: Supplementary Fig. 1 — The centre of the brain is marked by the intersection of the white lines. These white lines are overlaid onto axial (left), sagittal (centre), and coronal images (right); the centre of the brain was used to calculate the average distance of lesions from the centre of the brain. [file mmc1.zip]

Archive with 1 entries (1 files):
- YNC00400-mmc1.tif
